# Supplementary material for: Long-term seasonal dominance of the wasp Trihapsis polita Townes (Hymenoptera, Ichneumonidae) in the Brazilian Atlantic Forest
Source: Biodivers Data J. 2017 Jan 4;(5):e11337. doi: 10.3897/BDJ.5.e11337 (PMC5345122; doi:10.3897/BDJ.5.e11337)
Supplement: Supplementary material 1 — Raw data [file bdj-05-e11337-s001.txt]

Seasonal and successional variation and dominance in Cryptinae wasps: a case study in Brazilian Atlantic Forest

B.F. Santos1,5, A.P. Aguiar2, A.M. Tedesco3, J.C.R. Fontenelle4
1 American Museum of Natural History, Richard Gilder Graduate School, Central Park West at 79th street, New York, NY, USA, 10024–5192
2 Universidade Federal do Espírito Santo, Departamento de Ciências Biológicas, Av. Fernando Ferrari 514, Goiabeiras, Vitória, ES, Brazil, 29075–010
3 Secretaria de Estado de Meio Ambiente e Recursos Hídricos, BR 262 Km 0 S/N – Jardim América, Cariacica, ES, Brazil, 29140–500
4 Instituto Federal de Minas Gerais, Campus Ouro Preto, Rua Pandiá Calógeras, 898, Ouro Preto, MG, Brazil, 35400–000
5 bsantos@amnh.org


Raw Data

Original data, discriminated by individual trap-samples (585 records), presented as Python lists (compatible with R, and most other computer languages). All variables contain 585 items, with data corresponding according to position (index).

Sampled areas. 1 = Primary forest (PF), 2 = Tall secondary forest (TSF), 3 = Low secondary forest (LSF).
Areas = [2, 2, 2, 3, 3, 3, 1, 1, 1, 2, 2, 2, 3, 3, 3, 1, 1, 1, 2, 2, 2, 3, 3, 3, 1, 1, 1, 2, 2, 2, 3, 3, 3, 1, 1, 1, 2, 2, 2, 3, 3, 3, 1, 1, 1, 2, 2, 2, 3, 3, 3, 1, 1, 1, 2, 2, 2, 3, 3, 3, 1, 1, 1, 2, 2, 2, 3, 3, 3, 1, 1, 1, 2, 2, 2, 3, 3, 3, 1, 1, 1, 2, 2, 2, 3, 3, 3, 1, 1, 1, 2, 2, 2, 3, 3, 3, 1, 1, 1, 2, 2, 2, 3, 3, 3, 1, 1, 1, 2, 2, 2, 3, 3, 3, 1, 1, 1, 2, 2, 2, 3, 3, 3, 1, 1, 1, 2, 2, 2, 3, 3, 3, 1, 1, 1, 2, 2, 2, 3, 3, 3, 1, 1, 1, 2, 2, 2, 3, 3, 3, 1, 1, 1, 2, 2, 2, 3, 3, 3, 1, 1, 1, 2, 2, 2, 3, 3, 3, 1, 1, 1, 2, 2, 2, 3, 3, 3, 1, 1, 1, 2, 2, 2, 3, 3, 3, 1, 1, 1, 2, 2, 2, 3, 3, 3, 1, 1, 1, 2, 2, 2, 3, 3, 3, 1, 1, 1, 2, 2, 2, 3, 3, 3, 1, 1, 1, 2, 2, 2, 3, 3, 3, 1, 1, 1, 2, 2, 2, 3, 3, 3, 1, 1, 1, 2, 2, 2, 3, 3, 3, 1, 1, 1, 2, 2, 2, 3, 3, 3, 1, 1, 1, 2, 2, 2, 3, 3, 3, 1, 1, 1, 2, 2, 2, 3, 3, 3, 1, 1, 1, 2, 2, 2, 3, 3, 3, 1, 1, 1, 2, 2, 2, 3, 3, 3, 1, 1, 1, 2, 2, 2, 3, 3, 3, 1, 1, 1, 2, 2, 2, 3, 3, 3, 1, 1, 1, 2, 2, 2, 3, 3, 3, 1, 1, 1, 2, 2, 2, 3, 3, 3, 1, 1, 1, 2, 2, 2, 3, 3, 3, 1, 1, 1, 2, 2, 2, 3, 3, 3, 1, 1, 1, 2, 2, 2, 3, 3, 3, 1, 1, 1, 2, 2, 2, 3, 3, 3, 1, 1, 1, 2, 2, 2, 3, 3, 3, 1, 1, 1, 2, 2, 2, 3, 3, 3, 1, 1, 1, 2, 2, 2, 3, 3, 3, 1, 1, 1, 2, 2, 2, 3, 3, 3, 1, 1, 1, 2, 2, 2, 3, 3, 3, 1, 1, 1, 2, 2, 2, 3, 3, 3, 1, 1, 1, 2, 2, 2, 3, 3, 3, 1, 1, 1, 2, 2, 2, 3, 3, 3, 1, 1, 1, 2, 2, 2, 3, 3, 3, 1, 1, 1, 2, 2, 2, 3, 3, 3, 1, 1, 1, 2, 2, 2, 3, 3, 3, 1, 1, 1, 2, 2, 2, 3, 3, 3, 1, 1, 1, 2, 2, 2, 3, 3, 3, 1, 1, 1, 2, 2, 2, 3, 3, 3, 1, 1, 1, 2, 2, 2, 3, 3, 3, 1, 1, 1, 2, 2, 2, 3, 3, 3, 1, 1, 1, 2, 2, 2, 3, 3, 3, 1, 1, 1, 2, 2, 2, 3, 3, 3, 1, 1, 1, 2, 2, 2, 3, 3, 3, 1, 1, 1, 2, 2, 2, 3, 3, 3, 1, 1, 1, 2, 2, 2, 3, 3, 3, 1, 1, 1, 2, 2, 2, 3, 3, 3, 1, 1, 1, 2, 2, 2, 3, 3, 3, 1, 1, 1, 2, 2, 2, 3, 3, 3, 1, 1, 1, 2, 2, 2, 3, 3, 3, 1, 1, 1]

Years. 0-8 = 2000-2008.
Year = [0, 0, 0, 0, 0, 0, 0, 0, 0, 0, 0, 0, 0, 0, 0, 0, 0, 0, 0, 0, 0, 0, 0, 0, 0, 0, 0, 0, 0, 0, 0, 0, 0, 0, 0, 0, 0, 0, 0, 0, 0, 0, 0, 0, 0, 1, 1, 1, 1, 1, 1, 1, 1, 1, 1, 1, 1, 1, 1, 1, 1, 1, 1, 1, 1, 1, 1, 1, 1, 1, 1, 1, 1, 1, 1, 1, 1, 1, 1, 1, 1, 1, 1, 1, 1, 1, 1, 1, 1, 1, 2, 2, 2, 2, 2, 2, 2, 2, 2, 2, 2, 2, 2, 2, 2, 2, 2, 2, 2, 2, 2, 2, 2, 2, 2, 2, 2, 2, 2, 2, 2, 2, 2, 2, 2, 2, 3, 3, 3, 3, 3, 3, 3, 3, 3, 3, 3, 3, 3, 3, 3, 3, 3, 3, 3, 3, 3, 3, 3, 3, 3, 3, 3, 3, 3, 3, 3, 3, 3, 3, 3, 3, 4, 4, 4, 4, 4, 4, 4, 4, 4, 4, 4, 4, 4, 4, 4, 4, 4, 4, 4, 4, 4, 4, 4, 4, 4, 4, 4, 4, 4, 4, 4, 4, 4, 4, 4, 4, 4, 4, 4, 4, 4, 4, 4, 4, 4, 5, 5, 5, 5, 5, 5, 5, 5, 5, 5, 5, 5, 5, 5, 5, 5, 5, 5, 5, 5, 5, 5, 5, 5, 5, 5, 5, 5, 5, 5, 5, 5, 5, 5, 5, 5, 5, 5, 5, 5, 5, 5, 5, 5, 5, 6, 6, 6, 6, 6, 6, 6, 6, 6, 6, 6, 6, 6, 6, 6, 6, 6, 6, 6, 6, 6, 6, 6, 6, 6, 6, 6, 6, 6, 6, 6, 6, 6, 6, 6, 6, 7, 7, 7, 7, 7, 7, 7, 7, 7, 7, 7, 7, 7, 7, 7, 7, 7, 7, 7, 7, 7, 7, 7, 7, 7, 7, 7, 7, 7, 7, 7, 7, 7, 7, 7, 7, 1, 1, 1, 1, 1, 1, 1, 1, 1, 1, 1, 1, 1, 1, 1, 1, 1, 1, 1, 1, 1, 1, 1, 1, 1, 1, 1, 1, 1, 1, 1, 1, 1, 1, 1, 1, 2, 2, 2, 2, 2, 2, 2, 2, 2, 2, 2, 2, 2, 2, 2, 2, 2, 2, 2, 2, 2, 2, 2, 2, 2, 2, 2, 2, 2, 2, 2, 2, 2, 2, 2, 2, 3, 3, 3, 3, 3, 3, 3, 3, 3, 3, 3, 3, 3, 3, 3, 3, 3, 3, 3, 3, 3, 3, 3, 3, 3, 3, 3, 3, 3, 3, 3, 3, 3, 3, 3, 3, 4, 4, 4, 4, 4, 4, 4, 4, 4, 4, 4, 4, 4, 4, 4, 4, 4, 4, 4, 4, 4, 4, 4, 4, 4, 4, 4, 4, 4, 4, 4, 4, 4, 4, 4, 4, 4, 4, 4, 4, 4, 4, 4, 4, 4, 5, 5, 5, 5, 5, 5, 5, 5, 5, 5, 5, 5, 5, 5, 5, 5, 5, 5, 5, 5, 5, 5, 5, 5, 5, 5, 5, 5, 5, 5, 5, 5, 5, 5, 5, 5, 7, 7, 7, 7, 7, 7, 7, 7, 7, 7, 7, 7, 7, 7, 7, 7, 7, 7, 7, 7, 7, 7, 7, 7, 7, 7, 7, 7, 7, 7, 7, 7, 7, 7, 7, 7, 8, 8, 8, 8, 8, 8, 8, 8, 8, 8, 8, 8, 8, 8, 8, 8, 8, 8, 8, 8, 8, 8, 8, 8, 8, 8, 8, 8, 8, 8, 8, 8, 8, 8, 8, 8]

Day number of year, representing the initial day traps were set. To obtain the day samples were collected, add Doy + TrapDays - 1.
Doy = [286, 286, 286, 286, 286, 286, 286, 286, 286, 293, 293, 293, 293, 293, 293, 293, 293, 293, 300, 300, 300, 300, 300, 300, 300, 300, 300, 307, 307, 307, 307, 307, 307, 307, 307, 307, 314, 314, 314, 314, 314, 314, 314, 314, 314, 291, 291, 291, 291, 291, 291, 291, 291, 291, 298, 298, 298, 298, 298, 298, 298, 298, 298, 305, 305, 305, 305, 305, 305, 305, 305, 305, 312, 312, 312, 312, 312, 312, 312, 312, 312, 319, 319, 319, 319, 319, 319, 319, 319, 319, 290, 290, 290, 290, 290, 290, 290, 290, 290, 297, 297, 297, 297, 297, 297, 297, 297, 297, 304, 304, 304, 304, 304, 304, 304, 304, 304, 311, 311, 311, 311, 311, 311, 311, 311, 311, 292, 292, 292, 292, 292, 292, 292, 292, 292, 298, 298, 298, 298, 298, 298, 298, 298, 298, 306, 306, 306, 306, 306, 306, 306, 306, 306, 313, 313, 313, 313, 313, 313, 313, 313, 313, 294, 294, 294, 294, 294, 294, 294, 294, 294, 301, 301, 301, 301, 301, 301, 301, 301, 301, 308, 308, 308, 308, 308, 308, 308, 308, 308, 315, 315, 315, 315, 315, 315, 315, 315, 315, 322, 322, 322, 322, 322, 322, 322, 322, 322, 288, 288, 288, 288, 288, 288, 288, 288, 288, 295, 295, 295, 295, 295, 295, 295, 295, 295, 302, 302, 302, 302, 302, 302, 302, 302, 302, 309, 309, 309, 309, 309, 309, 309, 309, 309, 316, 316, 316, 316, 316, 316, 316, 316, 316, 292, 292, 292, 292, 292, 292, 292, 292, 292, 299, 299, 299, 299, 299, 299, 299, 299, 299, 306, 306, 306, 306, 306, 306, 306, 306, 306, 313, 313, 313, 313, 313, 313, 313, 313, 313, 301, 301, 301, 301, 301, 301, 301, 301, 301, 308, 308, 308, 308, 308, 308, 308, 308, 308, 315, 315, 315, 315, 315, 315, 315, 315, 315, 322, 322, 322, 322, 322, 322, 322, 322, 322, 191, 191, 191, 191, 191, 191, 191, 191, 191, 198, 198, 198, 198, 198, 198, 198, 198, 198, 205, 205, 205, 205, 205, 205, 205, 205, 205, 212, 212, 212, 212, 212, 212, 212, 212, 212, 191, 191, 191, 191, 191, 191, 191, 191, 191, 198, 198, 198, 198, 198, 198, 198, 198, 198, 205, 205, 205, 205, 205, 205, 205, 205, 205, 212, 212, 212, 212, 212, 212, 212, 212, 212, 191, 191, 191, 191, 191, 191, 191, 191, 191, 198, 198, 198, 198, 198, 198, 198, 198, 198, 205, 205, 205, 205, 205, 205, 205, 205, 205, 213, 213, 213, 213, 213, 213, 213, 213, 213, 183, 183, 183, 183, 183, 183, 183, 183, 183, 190, 190, 190, 190, 190, 190, 190, 190, 190, 197, 197, 197, 197, 197, 197, 197, 197, 197, 204, 204, 204, 204, 204, 204, 204, 204, 204, 211, 211, 211, 211, 211, 211, 211, 211, 211, 184, 184, 184, 184, 184, 184, 184, 184, 184, 191, 191, 191, 191, 191, 191, 191, 191, 191, 198, 198, 198, 198, 198, 198, 198, 198, 198, 205, 205, 205, 205, 205, 205, 205, 205, 205, 191, 191, 191, 191, 191, 191, 191, 191, 191, 198, 198, 198, 198, 198, 198, 198, 198, 198, 205, 205, 205, 205, 205, 205, 205, 205, 205, 212, 212, 212, 212, 212, 212, 212, 212, 212, 194, 194, 194, 194, 194, 194, 194, 194, 194, 201, 201, 201, 201, 201, 201, 201, 201, 201, 208, 208, 208, 208, 208, 208, 208, 208, 208, 215, 215, 215, 215, 215, 215, 215, 215, 215]

Number of trap days.
TrapDays = [7] * 585, except = 8 for indexes 135–139, 140–143, 414–422.

Trap number (3 traps in each sampled area)
TrapNb = [1, 2, 3] * 195

Seasons. 0 = Dry, 1 = Rainy.
Seasons = [1] * 261 + [2] * 324

Number of specimens of Trihapsis polita, discriminated for males and females. Totals per trap can be obtained by adding the variables Males + Females, and therefore do not need to be provided directly.
Males = [45, 57, 1, 0, 0, 0, 3, 16, 49, 120, 14, 2, 0, 0, 0, 154, 71, 80, 23, 3, 1, 0, 0, 0, 7, 1, 6, 9, 2, 2, 0, 0, 0, 1, 0, 0, 10, 2, 2, 0, 0, 0, 12, 1, 1, 95, 0, 21, 0, 0, 0, 25, 10, 48, 43, 6, 0, 0, 0, 0, 70, 6, 6, 3, 0, 1, 0, 0, 0, 7, 0, 2, 9, 0, 0, 0, 0, 0, 0, 0, 0, 4, 0, 13, 0, 0, 0, 1, 0, 0, 128, 52, 25, 0, 0, 0, 15, 9, 0, 52, 25, 0, 0, 0, 0, 27, 17, 15, 19, 7, 0, 0, 0, 0, 37, 6, 12, 46, 22, 27, 0, 0, 0, 85, 8, 5, 73, 3, 0, 0, 0, 0, 0, 0, 1, 47, 3, 3, 0, 1, 0, 0, 0, 3, 3, 0, 0, 0, 0, 0, 0, 0, 0, 0, 0, 0, 0, 0, 0, 0, 0, 0, 631, 4, 0, 0, 0, 0, 0, 0, 11, 84, 6, 9, 0, 0, 0, 26, 0, 6, 53, 15, 0, 0, 0, 0, 16, 0, 7, 0, 0, 170, 1, 0, 0, 8, 0, 0, 1, 4, 32, 0, 0, 0, 0, 0, 0, 18, 0, 7, 0, 0, 0, 48, 0, 11, 9, 2, 1, 0, 0, 0, 2, 1, 0, 25, 0, 0, 0, 0, 0, 0, 0, 0, 0, 0, 2, 0, 0, 0, 0, 0, 0, 1, 1, 0, 0, 0, 0, 3, 0, 0, 0, 0, 0, 0, 0, 0, 0, 0, 0, 0, 0, 4, 0, 0, 0, 6, 0, 3, 3, 1, 5, 0, 0, 0, 1, 0, 0, 0, 0, 0, 0, 0, 0, 0, 0, 0, 72, 14, 7, 0, 0, 0, 11, 3, 3, 63, 20, 98, 0, 0, 0, 0, 4, 13, 7, 2, 4, 0, 0, 0, 11, 1, 1, 11, 0, 4, 1, 0, 0, 11, 2, 1, 0, 0, 0, 0, 0, 0, 0, 0, 0, 0, 0, 0, 0, 0, 0, 0, 0, 0, 0, 0, 0, 0, 0, 0, 0, 0, 0, 0, 0, 0, 0, 0, 0, 0, 0, 0, 0, 1, 0, 0, 0, 0, 0, 0, 0, 0, 2, 1, 0, 0, 0, 0, 0, 0, 1, 1, 0, 0, 0, 0, 0, 0, 0, 0, 0, 0, 0, 0, 0, 0, 0, 0, 0, 0, 0, 0, 0, 0, 0, 0, 0, 0, 0, 0, 0, 0, 0, 0, 0, 0, 0, 0, 0, 0, 0, 0, 0, 0, 2, 0, 0, 0, 0, 0, 0, 0, 1, 0, 1, 0, 0, 0, 0, 0, 0, 0, 0, 0, 0, 0, 0, 0, 0, 0, 0, 0, 0, 0, 0, 0, 0, 0, 0, 0, 0, 0, 0, 0, 0, 0, 0, 0, 1, 0, 0, 0, 0, 0, 0, 0, 0, 0, 0, 1, 0, 0, 0, 0, 0, 0, 0, 0, 0, 0, 0, 0, 0, 0, 0, 0, 0, 0, 0, 0, 0, 0, 0, 0, 0, 0, 0, 0, 0, 0, 0, 0, 0, 0, 0, 0, 0, 0, 0, 0, 0, 0, 0, 0, 0, 0, 0, 0, 0, 0, 0, 2, 0, 0, 0, 0, 0, 0, 0, 0, 0, 0, 0, 0, 0, 0, 0, 0, 0, 0, 1, 0, 0, 1, 0, 0, 0, 0, 0, 0, 0, 0, 0, 0, 0, 0, 0, 0, 0, 0, 0, 0, 0, 0, 0, 0, 0, 0, 0, 0, 0, 0, 0, 0, 0, 0, 0]

Females = [88, 20, 1, 0, 0, 0, 0, 6, 78, 137, 9, 1, 0, 0, 0, 82, 39, 82, 15, 3, 0, 0, 0, 0, 2, 2, 8, 11, 0, 1, 0, 0, 0, 13, 3, 2, 29, 3, 0, 0, 0, 0, 11, 1, 1, 54, 0, 9, 0, 0, 0, 17, 7, 0, 25, 5, 0, 0, 0, 0, 102, 1, 7, 7, 0, 1, 0, 0, 0, 15, 1, 5, 7, 0, 0, 0, 0, 0, 0, 0, 0, 9, 2, 3, 0, 0, 0, 2, 0, 1, 148, 16, 6, 0, 0, 0, 7, 4, 0, 110, 12, 1, 0, 0, 0, 38, 10, 8, 46, 4, 0, 0, 0, 0, 31, 4, 9, 69, 38, 21, 0, 0, 0, 152, 5, 19, 46, 110, 0, 0, 0, 0, 2, 1, 3, 394, 1, 1, 1, 2, 0, 1, 0, 0, 64, 5, 5, 0, 0, 0, 1, 0, 0, 0, 0, 0, 0, 0, 0, 0, 0, 0, 356, 0, 0, 0, 0, 0, 0, 0, 2, 79, 3, 3, 0, 0, 0, 27, 0, 16, 49, 6, 0, 0, 0, 1, 17, 0, 8, 0, 0, 14, 0, 0, 0, 5, 1, 0, 2, 6, 11, 0, 0, 0, 0, 0, 0, 14, 0, 1, 0, 0, 0, 9, 0, 1, 2, 2, 1, 0, 0, 0, 0, 0, 0, 13, 0, 0, 0, 0, 0, 0, 0, 0, 0, 0, 0, 0, 0, 0, 0, 0, 0, 1, 1, 0, 0, 0, 0, 4, 0, 0, 0, 0, 0, 0, 0, 0, 0, 0, 0, 13, 1, 1, 0, 0, 0, 2, 0, 8, 14, 3, 1, 0, 0, 0, 2, 0, 0, 0, 0, 0, 0, 0, 0, 0, 0, 0, 50, 0, 0, 0, 0, 0, 5, 0, 0, 19, 1, 3, 0, 0, 0, 0, 0, 10, 29, 0, 0, 0, 0, 0, 2, 0, 0, 25, 0, 2, 1, 0, 0, 4, 2, 2, 0, 0, 0, 0, 0, 0, 0, 0, 1, 0, 0, 0, 0, 0, 0, 0, 0, 0, 0, 1, 0, 0, 0, 0, 0, 0, 0, 0, 0, 0, 1, 0, 0, 0, 0, 0, 0, 0, 0, 0, 0, 0, 0, 0, 0, 0, 0, 1, 0, 0, 0, 2, 0, 0, 1, 0, 0, 0, 0, 0, 0, 0, 1, 1, 0, 0, 0, 0, 0, 0, 0, 0, 0, 0, 0, 0, 0, 0, 0, 0, 0, 0, 0, 0, 0, 0, 0, 0, 0, 2, 0, 0, 0, 0, 0, 0, 0, 0, 4, 0, 0, 0, 0, 0, 0, 0, 0, 0, 0, 0, 0, 0, 0, 0, 0, 0, 0, 0, 0, 0, 0, 0, 0, 0, 0, 0, 0, 0, 0, 0, 0, 0, 0, 0, 0, 0, 0, 0, 0, 1, 0, 0, 1, 0, 0, 0, 0, 0, 0, 0, 1, 0, 0, 0, 0, 0, 0, 0, 0, 0, 0, 0, 0, 0, 0, 0, 0, 0, 0, 0, 0, 1, 0, 0, 0, 0, 0, 0, 0, 0, 0, 0, 0, 0, 0, 0, 0, 0, 0, 0, 0, 0, 0, 0, 0, 0, 0, 0, 0, 0, 0, 0, 0, 0, 0, 0, 0, 0, 0, 0, 0, 0, 0, 0, 0, 0, 1, 0, 0, 0, 0, 0, 0, 0, 0, 0, 0, 0, 0, 0, 0, 0, 0, 0, 0, 0, 0, 0, 0, 0, 0, 0, 0, 0, 0, 0, 0, 0, 0, 0, 0, 0, 0, 0, 0, 0, 0, 0, 0, 0, 0]

Number of specimens for other Cryptinae (males + females).
Crypt = [5, 16, 11, 0, 0, 0, 0, 8, 0, 2, 13, 3, 0, 0, 0, 21, 0, 15, 0, 5, 2, 0, 0, 0, 3, 1, 3, 0, 19, 10, 0, 0, 0, 0, 5, 1, 3, 7, 5, 0, 0, 0, 6, 6, 2, 8, 3, 3, 0, 1, 1, 13, 10, 7, 5, 2, 3, 2, 0, 0, 8, 1, 18, 3, 8, 0, 0, 1, 0, 20, 0, 4, 0, 0, 0, 0, 0, 0, 0, 0, 0, 4, 0, 0, 1, 0, 0, 6, 2, 2, 11, 9, 22, 0, 1, 4, 16, 21, 26, 11, 29, 10, 4, 0, 0, 41, 0, 0, 13, 14, 21, 2, 3, 0, 0, 10, 6, 3, 15, 10, 2, 6, 0, 29, 11, 32, 0, 14, 8, 1, 0, 2, 7, 3, 5, 14, 0, 11, 0, 5, 1, 6, 3, 2, 2, 3, 1, 1, 0, 0, 5, 9, 7, 0, 0, 0, 0, 0, 0, 0, 0, 0, 3, 1, 2, 0, 0, 2, 0, 0, 10, 1, 9, 8, 0, 1, 0, 31, 10, 16, 7, 1, 4, 1, 1, 0, 1, 0, 0, 0, 6, 10, 6, 2, 2, 9, 0, 0, 3, 0, 3, 0, 0, 0, 0, 0, 0, 7, 0, 3, 0, 1, 2, 30, 1, 0, 5, 2, 4, 9, 2, 0, 29, 5, 12, 7, 0, 0, 0, 1, 0, 0, 0, 0, 0, 0, 1, 1, 0, 0, 4, 3, 0, 3, 0, 2, 1, 0, 0, 5, 1, 1, 3, 0, 0, 0, 0, 0, 5, 0, 0, 3, 1, 3, 0, 3, 0, 13, 4, 4, 2, 5, 3, 2, 0, 0, 6, 0, 0, 1, 0, 0, 0, 0, 1, 3, 0, 0, 12, 4, 6, 1, 0, 0, 0, 4, 3, 19, 5, 0, 2, 1, 1, 7, 1, 6, 11, 4, 2, 2, 0, 0, 3, 7, 2, 9, 2, 1, 1, 0, 0, 1, 3, 1, 1, 6, 5, 1, 0, 0, 4, 4, 0, 6, 2, 3, 0, 0, 0, 2, 2, 1, 3, 1, 0, 0, 1, 0, 1, 0, 2, 5, 1, 2, 1, 0, 0, 2, 3, 5, 5, 9, 2, 0, 5, 0, 0, 11, 0, 1, 7, 0, 0, 1, 1, 1, 5, 4, 5, 3, 7, 0, 0, 1, 0, 9, 4, 4, 2, 17, 4, 3, 0, 9, 9, 0, 3, 1, 0, 0, 3, 0, 14, 1, 15, 1, 0, 0, 0, 3, 2, 3, 10, 10, 0, 0, 0, 0, 0, 0, 0, 0, 2, 2, 0, 0, 0, 0, 0, 6, 6, 0, 1, 0, 0, 3, 0, 0, 0, 11, 0, 0, 0, 0, 0, 0, 0, 0, 0, 0, 0, 0, 0, 1, 0, 0, 2, 0, 1, 0, 0, 0, 0, 0, 0, 1, 0, 1, 0, 0, 0, 0, 0, 0, 1, 2, 10, 0, 0, 0, 0, 0, 0, 5, 0, 1, 1, 0, 1, 0, 1, 0, 1, 1, 1, 0, 0, 0, 0, 0, 0, 0, 2, 0, 2, 0, 0, 0, 0, 0, 8, 0, 3, 0, 3, 1, 4, 2, 0, 0, 0, 4, 2, 0, 1, 0, 2, 0, 0, 0, 2, 5, 1, 1, 1, 0, 0, 2, 0, 1, 8, 2, 0, 3, 0, 0, 6, 3, 3, 4, 3, 0, 2, 1, 3, 1, 0, 1, 2, 1, 3, 0, 4, 2, 1, 1, 1, 3, 3, 0, 4, 1, 0, 0, 1, 0, 5, 2, 2, 2, 0, 0, 6, 0, 0]
